# Supplementary material for: Identification and Functional Analysis of tgfb2b Gene in Ovarian Development of Chinese Tongue Sole (Cynoglossus semilaevis)
Source: Biomolecules. 2026 Jan 7;16(1):105. doi: 10.3390/biom16010105 (PMC12839324; doi:10.3390/biom16010105)
Supplement: Supplementary file 1 [file biomolecules-16-00105-s001.zip]

Archive with 1 entries (1 files):
- biomolecules-4049462-supplementary.pdf
